# Supplementary material for: hTERT Increases TRF2 to Induce Telomere Compaction and Extend Cell Replicative Lifespan
Source: Aging Cell. 2025 May 15;24(8):e70105. doi: 10.1111/acel.70105 (PMC12341801; doi:10.1111/acel.70105)
Supplement: Supplementary file 5 — Figure S5. [file ACEL-24-e70105-s001.zip]

Archive with 2 entries (2 files):
- acel70105-sup-0005-FigureS5.tiff
- acel70105-sup-0006-FigureS5.tiff
